# Supplementary material for: Stiffness-tunable velvet worm–inspired soft adhesive robot
Source: Sci Adv. 2024 Nov 20;10(47):eadp8260. doi: 10.1126/sciadv.adp8260 (PMC11578180; doi:10.1126/sciadv.adp8260)
Supplement: Supplementary file 2 — Movies S1 to S4 [file sciadv.adp8260_movies_s1_to_s4.zip]

Archive with 4 entries (4 files):
- adp8260_movie_s1.mp4
- adp8260_movie_s2.mp4
- adp8260_movie_s3.mp4
- adp8260_movie_s4.mp4
